# Supplementary material for: Bridging gaps: On the performance of airborne LiDAR to model wood mouse-habitat structure relationships in pine forests
Source: PLoS One. 2017 Aug 3;12(8):e0182451. doi: 10.1371/journal.pone.0182451 (PMC5542549; doi:10.1371/journal.pone.0182451)
Supplement: S1 Dataset — (XLSX) [file pone.0182451.s001.xlsx]

## Sheet: Datos limpios para PLOS ONE
plot	level	level2	individuals per plot	shrub cover	forb cover	fern cover	moss cover	needle litter cover	woody debris cover	bare rock cover (arcsin)	shrub mean height (cm)	fern mean height (cm)	shrub cover (z)	forb cover (z)	fern cover (z)	moss cover (z)	needle litter cover (z)	woody debris cover (z)	bare rock cover (arcsin) (z)	Canopy cover at 5 m	Canopy cover at 2 m	Canopy cover at 0.2 m	Contribution of the tree layer	Contribution of the regeneration layer	Contribution of the shrub layer	Contribution of the herbaceous layer	Heterogeneity of the canopy height (>5 m)	Heterogeneity of the canopy height (>2 m)	Heterogeneity of the canopy height (>0.2 m)	Mean canopy height (>5 m)	Mean canopy height (>2 m)	Mean canopy height (>0.2 m)	Plot Elevation	Plot Elevation (z)	lPC1	lPC2	lPC3	fPC1	fPC2	fPC3	fPC4
L002	A	1	3	0.294444	0.561111	0	0.0555556	0.305556	0.161111	0.436701	63.8889	0	1.77405	1.21043	-0.772723	-0.311158	-0.471212	-0.715058	1.04104	64.7788	67.5268	73.2462	0.532218	0.03037	0.066197	0.371215	2.56414	2.95192	4.06146	10.573	10.1983	10.0422	1907.2	1.49304	-0.76129	-0.93053	-0.88163	-1.01343	-0.93366	0.78729	1.52294
L003	A	1	7	0.113636	0.527273	0	0.00909091	0.386364	0.218182	0.440511	53.6364	0	0.205102	1.00677	-0.772723	-0.730903	0.04028	0.119669	1.06808	62.9533	67.9859	74.4249	0.511767	0.047226	0.075203	0.365804	2.51639	3.24934	4.37226	11.1066	10.4495	13.5271	1908.97	1.50143	-0.62831	-0.72837	-0.98948	-0.48624	-0.85674	0.86356	0.14874
L004	A	1	6	0.0818182	0.377273	0	0	0.445455	0.15	0.452184	22.8182	0	-0.0709969	0.10396	-0.772723	-0.813027	0.414308	-0.877571	1.15092	64.4333	67.0727	68.8736	0.515089	0.030712	0.027574	0.426626	2.74549	3.11395	3.71351	10.8504	10.4614	12.8599	1868.54	1.30979	-0.99216	-1.23183	-0.72675	-0.38182	-1.29883	0.69686	-0.04818
L005	A	1	1	0.0375	0.45625	0	0.02	0.375	0.23375	0.468319	10.5	0	-0.455564	0.579302	-0.772723	-0.632354	-0.0316486	0.347372	1.26541	62.5058	67.9587	74.8951	0.476109	0.051564	0.088518	0.383809	2.30934	2.81329	3.88776	9.42316	8.85208	17.9459	1903.93	1.47754	-0.58162	-0.84321	-1.44017	-0.26797	-0.8419	0.69005	-0.16981
L006	A	1	1	0.1	0.577778	0	0.0222222	0.488889	0.0944444	0.420534	16.3333	0	0.086774	1.31074	-0.772723	-0.612279	0.689235	-1.69014	0.926317	67.6983	74.2003	81.0891	0.510383	0.056947	0.089595	0.343074	2.03244	2.42869	3.46983	8.74335	8.25644	19.7398	1949.04	1.69138	0.00997	-0.80945	-1.73522	-1.20483	-1.17074	1.09984	-0.26758
L007	A	1	2	0.0555556	0.383333	0	0.0333333	0.477778	0.205556	0.573562	15	0	-0.298888	0.140437	-0.772723	-0.511906	0.618905	-0.0650052	2.01225	55.1273	68.5186	75.4715	0.423919	0.110663	0.086298	0.37912	1.4851	1.9463	2.78505	7.39665	6.68719	10.9812	1950.84	1.69991	-0.79322	-0.78839	-2.18387	-0.04297	-1.493	0.78788	0.0735
L010	A	1	0	0.1375	0.5125	0	0	0.5	0.13125	0.239453	22.5	0	0.412177	0.917855	-0.772723	-0.813027	0.759566	-1.15181	-0.358702	69.679	74.1689	74.9904	0.554456	0.04386	0.012183	0.3895	2.57267	3.00657	3.244	10.3607	9.88179	17.2243	1929.53	1.59889	-0.27936	-1.18502	-1.0479	-0.64467	-0.43705	1.09342	-0.37241
L011	A	1	2	0	0.427778	0	0.0111111	0.455556	0.233333	0.286757	0	0	-0.780966	0.407936	-0.772723	-0.712653	0.478245	0.341278	-0.0230166	71.9432	74.9044	77.8593	0.569845	0.030155	0.030202	0.369798	2.75352	3.22183	3.92417	11.9162	11.5076	8.17273	1931.33	1.60743	-0.41853	-0.97887	-0.56585	0.04802	-0.13103	0.84307	-0.93108
L012	A	1	3	0.025	0.30625	0	0.00625	0.5375	0.24375	0.332027	15	0	-0.564031	-0.323506	-0.772723	-0.756567	0.99693	0.493634	0.298239	62.2575	75.4116	79.249	0.494182	0.118769	0.044847	0.342203	2.61827	4.25055	4.80724	12.4193	10.6898	12.9689	1930.95	1.60563	-0.18022	-0.14189	-1.2316	0.65033	-0.48821	0.85201	-0.69444
L013	A	1	0	0.025	0.46875	0.0375	0	0.4625	0.13125	0.390649	7.125	0	-0.564031	0.654536	-0.549822	-0.813027	0.522201	-1.15181	0.71424	65.6425	72.3358	76.5163	0.550463	0.061966	0.045923	0.341648	4.34464	5.09159	5.75629	13.5182	12.5166	13.4541	1969.7	1.78931	-0.23509	-0.0346	-0.49586	-0.73343	-0.9904	0.68047	-0.71103
L027	M	2	6	0.095	0.34	0.165	0.207	0.405	0.192	0.275501	31.5	33.7	0.043387	-0.120374	0.208041	1.05693	0.158243	-0.263271	-0.102887	81.4853	83.0346	87.452	0.667731	0.018771	0.061055	0.252443	3.77065	4.1284	5.44272	14.3837	14.0832	19.1969	1672.38	0.379933	0.93095	-0.23303	-0.3317	0.0227	0.4762	-0.13601	0.19855
L028	M	2	1	0	0.15	0.59375	0.0075	0.46875	0.2625	0.19488	0	60	-0.780966	-1.26393	2.75654	-0.745275	0.561762	0.767874	-0.675002	91.4618	91.54	92.4788	0.685218	0.00258	0.039709	0.272493	2.95384	3.09831	5.18903	19.0193	18.9609	13.3868	1499.51	-0.439518	0.9259	-0.70373	0.67816	1.27302	0.09356	-2.2565	-1.1305
L029	M	2	4	0.035	0.225	0.195	0.051	0.56	0.14	0.33966	47.5	43.4	-0.477257	-0.812527	0.386362	-0.352312	1.13935	-1.02383	0.352405	85.3931	87.1563	88.7819	0.678933	0.018044	0.032894	0.27013	4.78525	5.01596	5.66709	14.4214	14.1447	24.682	1506.97	-0.404156	1.27299	-0.10867	-0.28447	0.31948	-0.7915	-0.18091	-0.6237
L030	M	2	2	0	0.175	0.365	0.0025	0.48125	0.30625	0.340058	0	55.875	-0.780966	-1.11346	1.39685	-0.790443	0.640883	1.40777	0.355228	59.1549	64.8689	73.5944	0.500405	0.055081	0.105031	0.339483	6.71467	7.25966	8.3274	15.2699	14.1172	10.7137	1547	-0.214403	-0.64986	1.02943	0.00872	1.38661	-0.38288	-1.13485	-0.75158
L031	M	2	0	0.0025	0.8375	0	0.00625	0.16875	0.1	0.311184	3.75	0	-0.759273	2.87394	-0.772723	-0.756567	-1.33715	-1.60888	0.150331	77.3193	77.4272	77.589	0.619594	0.003279	0.006969	0.370158	3.36746	3.45578	3.7705	15.2379	15.1789	22.4865	1555.09	-0.176054	0.10849	-1.18774	0.04349	-2.65813	-0.20961	0.7369	-0.87362
L034	M	2	2	0.00555556	0.144444	0.184444	0.00333333	0.65	0.165556	0.198504	10.5556	33.8889	-0.732758	-1.29737	0.323619	-0.782915	1.70902	-0.650052	-0.649289	58.1646	77.5624	85.4516	0.513925	0.19065	0.095689	0.199736	6.67034	8.80454	9.38217	18.5833	14.503	9.46074	1644.8	0.249196	0.59739	2.50406	-0.5874	0.96396	-0.3839	-0.02882	-1.27605
L035	M	2	2	0	0.483333	0.505556	0.02	0.272222	0.106667	0.228049	0	59.6667	-0.780966	0.742309	2.23231	-0.632354	-0.682202	-1.51137	-0.439624	70.2606	74.6519	85.5766	0.601981	0.045054	0.134816	0.218149	4.44084	4.8329	6.191	12.641	12.0316	19.9164	1600.35	0.0384909	0.73104	0.54285	-0.96941	-1.18346	-0.13932	-1.88646	-1.08479
L036	M	2	4	0.294444	0.377778	0.0977778	0.06	0.383333	0.105556	0.284702	67.7778	33.7778	1.77405	0.106999	-0.19153	-0.271009	0.021099	-1.52762	-0.037595	58.0804	63.4595	71.6102	0.523124	0.057748	0.085664	0.333464	6.24338	7.13014	8.2936	16.6699	15.3561	5.07432	1608.25	0.0759392	-0.88581	0.9031	0.35955	-0.57006	-0.6375	0.21593	1.1904
L037	M	2	2	0.2375	0.16875	0.64375	0.00625	0.25625	0.21875	0.219708	137.5	88.125	1.27992	-1.15108	3.05374	-0.756567	-0.783302	0.127979	-0.498814	58.9763	67.1212	85.2232	0.536925	0.081592	0.18331	0.198173	4.55837	5.48304	6.78343	13.5594	12.216	11.1852	1602.35	0.0479715	0.20861	1.19625	-1.05555	0.62426	-0.23467	-2.86447	0.80935
L038	M	2	3	0.345	0.19375	0.05375	0.0225	0.65625	0.275	0.25268	159.812	20.625	2.21274	-1.00061	-0.453232	-0.60977	1.74858	0.950702	-0.264834	60.9126	78.525	89.4226	0.551067	0.176205	0.11285	0.159878	4.08844	5.78883	6.38101	13.7114	11.1387	14.8286	1625.83	0.159273	1.03711	1.51699	-1.70469	1.70915	-0.46413	0.90358	1.20334
L039	M	2	3	0.0222222	0.122222	0.545556	0.00555556	0.15	0.116667	0.518451	4.77778	53.3333	-0.588135	-1.43112	2.47007	-0.76284	-1.45583	-1.36511	1.62117	70.4394	71.8509	80.7989	0.6169	0.017789	0.101652	0.263659	4.85972	5.21769	7.16814	16.1226	15.7725	20.4141	1541.53	-0.240332	0.33687	0.31266	0.06136	-0.43813	-1.61803	-2.96716	0.22258
L040	M	2	4	0.2125	0.35625	0.05125	0.21375	0.21875	0.2125	0.678332	119.375	22.5	1.06298	-0.0225702	-0.468092	1.11791	-1.02067	0.0365654	2.75574	38.8829	47.2477	65.3805	0.368257	0.088947	0.178854	0.363942	4.17201	5.68566	6.78672	13.6983	11.6186	9.30075	1572.71	-0.0925303	-1.77666	0.68758	-0.831	-0.43722	-1.13837	-0.01781	2.217
L041	M	2	2	0.15	0.416667	0.03	0.0388889	0.35	0.161111	0.212412	80	13.3333	0.520644	0.341061	-0.594403	-0.461719	-0.189891	-0.715058	-0.55059	85.509	86.9147	89.5861	0.711897	0.018076	0.03486	0.235168	4.05215	4.62583	5.76698	18.1471	17.78	17.5186	1399.95	-0.91146	1.12876	-0.1436	0.41864	-0.48104	-0.0138	0.48371	0.11818
L042	M	2	2	0	0.2125	0.01625	0.02375	0.5875	0.225	0.351814	0	14.625	-0.780966	-0.887761	-0.676133	-0.598478	1.31342	0.219393	0.438653	90.5597	91.0086	92.8314	0.753095	0.006596	0.023734	0.216576	3.37617	3.71788	4.97741	20.4847	20.3363	11.9186	1417.96	-0.826088	1.19487	-0.46635	0.91248	0.89223	-0.64553	0.71673	-0.79013
L043	M	2	2	0.0875	0.21875	0.04375	0.03375	0.64375	0.15625	0.342041	30.625	19	-0.0216935	-0.850144	-0.512672	-0.508142	1.66946	-0.786157	0.369298	90.2073	90.323	91.4893	0.724264	0.002872	0.019024	0.253841	2.89452	3.02472	4.0031	17.5136	17.4569	18.868	1420.36	-0.814711	1.21778	-0.88148	0.27989	0.62557	-0.92757	0.73435	-0.36945
L047	M	2	2	0.003	0.35	0.19	0.155	0.325	0.225	0.130756	10	32.3	-0.754934	-0.0601872	0.356642	0.587186	-0.348134	0.219393	-1.13005	91.1599	92.2794	92.8644	0.721034	0.017708	0.019915	0.241343	5.0669	5.47867	6.05895	18.0239	17.6732	16.9853	1317.59	-1.30187	1.41008	0.09603	0.48252	0.04044	1.1631	-0.42686	-0.68928
L048	M	2	0	0.01	0.26875	0.01875	0.29625	0.44375	0.2125	0.201358	13.75	6.25	-0.694192	-0.549208	-0.661273	1.86319	0.403519	0.0365654	-0.629035	88.3752	89.331	90.7297	0.69804	0.015487	0.030802	0.255672	3.86594	4.34766	5.36367	17.4527	17.1457	11.4443	1322.73	-1.2775	0.95529	-0.29564	0.40237	0.38056	1.27207	0.49792	-0.22915
L050	M	2	1	0.0125	0.28125	0.26875	0.225	0.26875	0.2	0.162736	17.5	42.25	-0.672499	-0.473974	0.824734	1.21954	-0.704181	-0.146262	-0.90311	90.0752	90.1558	91.9151	0.675295	0.002876	0.039402	0.282427	2.94796	3.17933	5.73681	21.6575	21.5789	18.0469	1325.39	-1.26489	0.90183	-0.69325	1.1085	-0.03775	1.21425	-1.04229	-0.28088
L051	M	2	2	0.0222222	0.444444	0.0111111	0.105556	0.472222	0.25	0.189697	15.2778	6.44444	-0.588135	0.508248	-0.706679	0.140523	0.58374	0.585047	-0.711781	94.0268	94.1487	94.6363	0.688842	0.002756	0.009599	0.298803	2.82277	3.00542	3.68573	19.1873	19.12	16.0112	1277.16	-1.49352	1.07635	-1.03948	0.62722	0.19788	0.728	0.90276	-0.81415
L052	M	2	9	0.017	0.225	0.15	0.345	0.385	0.21	0.138281	31	39.5	-0.63345	-0.812527	0.118881	2.30358	0.0316486	0	-1.07665	67.4199	80.2226	87.0869	0.569581	0.121474	0.088576	0.220369	6.10588	7.76439	8.63595	17.749	15.2417	13.6586	1299.91	-1.38568	0.7689	1.71369	-0.27863	0.42453	1.74303	-0.29555	-0.11642
L054	M	2	6	0.05	0.38	0.059	0.001	0.47	0.18	0.331621	20	20.5	-0.347096	0.120374	-0.422026	-0.803993	0.569674	-0.438785	0.295359	48.5522	55.3516	64.8397	0.439558	0.06608	0.090663	0.403699	3.45697	3.96061	4.86466	10.4263	9.53406	5.89495	1325.32	-1.26523	-1.65227	-0.38316	-1.00697	-0.09427	-0.65469	0.51223	-0.56511
L055	M	2	3	0.0111111	0.316667	0.29	0.0133333	0.327778	0.205556	0.603644	13.8889	44.2222	-0.684551	-0.260811	0.951044	-0.692578	-0.330552	-0.0650052	2.22573	67.4553	69.32	73.1275	0.568606	0.021999	0.049838	0.359558	4.28885	4.77571	6.07027	15.8053	15.3623	8.61927	1338.2	-1.20417	-0.68889	-0.33284	0.33075	-0.14892	-1.62206	-1.02797	-0.00498
L056	M	2	1	0.125	0.40625	0.25375	0.02625	0.43125	0.38125	0.132676	33.625	46.5	0.303709	0.278366	0.735573	-0.575894	0.324398	2.50473	-1.11642	59.5468	68.0762	72.478	0.500399	0.080684	0.050712	0.368205	6.09553	6.60304	7.06385	13.4491	12.0806	12.057	1330.71	-1.23968	-0.5778	0.60093	-0.45188	1.2284	0.96876	-0.221	-0.35211
L060	M	2	0	0	0.1625	0.325	0.0125	0.275	0.29375	0.519258	0	38.125	-0.780966	-1.1887	1.15908	-0.700106	-0.66462	1.22494	1.62689	79.4341	79.6447	81.9247	0.677946	0.002575	0.034648	0.284832	3.90105	3.97671	5.20441	16.5615	16.511	18.7563	1548.8	-0.20587	0.53035	-0.56331	0.29034	0.79206	-1.00996	-1.49273	0.03966
L061	M	2	0	0	0.1325	0.02625	0.0025	0.80625	0.31875	0.15878	0	8.375	-0.780966	-1.36926	-0.616693	-0.790443	2.69804	1.5906	-0.931181	90.3599	90.5388	90.9177	0.728175	0.003472	0.009921	0.258433	2.47079	2.56988	2.98546	14.0411	13.991	12.4605	1587.12	-0.0242228	1.07116	-1.11072	-0.27743	2.30835	0.2027	1.14835	-1.49573
L062	M	2	4	0.0363636	0.613636	0.263636	0.0245455	0.154545	0.130909	0.225513	6.90909	41.5455	-0.465424	1.52657	0.794338	-0.591292	-1.42706	-1.1568	-0.457619	63.0906	63.4265	70.2536	0.539684	0.003412	0.079188	0.377716	3.36552	3.80993	9.14137	25.8467	25.7013	11.9429	1559.48	-0.155244	-1.29451	-0.41762	2.31431	-1.70802	0.14538	-0.80976	-0.63138
L063	M	2	0	0	0.15	0.01625	0.0075	0.6875	0.2625	0.267763	0	14.125	-0.780966	-1.26393	-0.676133	-0.745275	1.94639	0.767874	-0.157799	88.5815	88.7539	88.9347	0.733903	0.003549	0.00663	0.255918	2.86457	3.01675	3.40508	17.6527	17.5856	19.5974	1590.63	-0.00758444	1.14773	-1.0074	0.29313	1.57827	-0.33977	0.88864	-1.09231
L064	M	2	7	0.113636	0.45	0.101818	0.0909091	0.272727	0.122727	0.176728	27.5	33.6364	0.205102	0.541685	-0.167513	0.00821239	-0.679006	-1.27647	-0.803815	74.888	76.0625	78.0361	0.657684	0.014862	0.02586	0.301595	4.04712	4.66522	5.81823	19.8229	19.4617	9.24039	1593.3	0.00507233	-0.09238	-0.38327	1.02401	-0.99226	0.34549	-0.00781	-0.03448
L065	M	2	13	0.168182	0.363636	0.218182	0.00272727	0.245455	0.148182	0.299895	90.7273	52	0.678415	0.0218863	0.524155	-0.78839	-0.851634	-0.904164	0.070216	47.8332	48.4214	64.5878	0.419479	0.005721	0.171982	0.402818	4.35648	4.96701	11.5436	24.5035	24.219	5.83562	1565.76	-0.125475	-2.32513	0.41344	2.18242	-0.61744	-0.58688	-0.72432	0.48391
L066	M	2	3	0.005	0.55	0.152	0.018	0.22	0.23	0.21853	2.5	25.3	-0.737579	1.14356	0.130769	-0.650421	-1.01275	0.292524	-0.507176	67.4588	68.4607	70.4397	0.578393	0.014906	0.022024	0.384677	3.07259	3.38315	4.06627	13.2534	13.014	16.9951	1611.69	0.0922455	-0.58594	-1.13946	-0.2603	-0.78338	0.43583	-0.19681	-0.80483
L068	B	3	0	0.02625	0.4375	0.12125	0.3625	0.1375	0.18125	0.295844	18.375	24	-0.553184	0.466451	-0.0520102	2.46166	-1.53496	-0.420503	0.0414733	73.3857	80.8845	87.2136	0.624199	0.080492	0.080236	0.215073	4.79673	8.23003	10.1628	24.9185	22.4538	12.0354	1896.59	1.44275	0.62022	1.44053	1.37186	-1.00633	1.36426	-0.44222	0.52873
L069	B	3	3	0.015	0.55625	0	0.2125	0.26875	0.3	0	24.125	0	-0.650805	1.18117	-0.772723	1.10662	-0.704181	1.31636	-2.05794	80.2564	80.33	80.6247	0.641043	0.001242	0.004967	0.352749	2.46954	2.64093	3.38091	24.9101	24.8686	17.3797	1747.89	0.737871	-0.05184	-1.42388	1.724	-0.1917	2.43233	0.72402	-0.72973
L070	B	3	13	0.09375	0.41875	0.31875	0.29375	0.2625	0.20625	0.0500209	15.75	51.875	0.0325403	0.3536	1.12193	1.8406	-0.743741	-0.0548482	-1.70297	73.811	75.8561	86.1763	0.607598	0.031061	0.127831	0.233511	4.57541	5.95416	9.3584	21.8164	20.9262	16.1266	1456.48	-0.643492	0.41681	0.85011	1.02672	-0.30067	2.03476	-0.99587	0.0258
L071	B	3	3	0.175	0.43125	0.0225	0.23125	0.35625	0.20625	0.313322	58.75	13.875	0.737579	0.428834	-0.638983	1.276	-0.150331	-0.0548482	0.165502	41.7111	54.9723	61.99	0.375493	0.119622	0.071341	0.433543	7.75104	8.65547	9.02947	16.1024	13.0574	7.2107	1607.47	0.0722416	-1.74702	1.42657	-0.04045	-0.26252	0.49789	0.59478	0.93293
L072	B	3	2	0.10625	0.41875	0.11875	0.275	0.3875	0.20625	0.30687	45	28.125	0.141008	0.3536	-0.0668703	1.67122	0.0474728	-0.0548482	0.119714	40.2755	52.3082	62.6911	0.368296	0.11866	0.102635	0.410409	7.5199	8.74702	9.30198	16.9502	13.6666	7.66814	1663.81	0.339309	-1.75228	1.59693	0.00061	-0.17794	0.73848	0.1757	0.47136
L073	B	3	1	0.19375	0.36875	0.06625	0.14375	0.4125	0.2875	0.228364	76.625	17.375	0.90028	0.0526638	-0.378932	0.485558	0.205716	1.13353	-0.437388	54.3498	57.9873	62.5796	0.4586	0.035609	0.050394	0.455397	2.99396	5.83759	8.17349	22.9233	21.523	9.69805	1655.17	0.298353	-1.95135	-0.41971	1.67065	0.63788	0.66601	0.49812	0.67674
L078	B	3	3	0.19625	0.75	0.05125	0.28875	0.05875	0.14375	0.0500209	39.625	28.875	0.921974	2.3473	-0.468092	1.79543	-2.03342	-0.968984	-1.70297	69.0136	74.9676	77.8391	0.588466	0.064385	0.044994	0.302155	8.16216	9.47493	10.3706	22.0238	20.206	19.701	1404.1	-0.891788	0.28507	1.61659	1.22057	-2.12665	2.11245	0.29424	0.80419
L079	B	3	7	0.583333	0.0533333	0	0.216667	0.255556	0.255556	0.272087	67.5556	0	4.28085	-1.84574	-0.772723	1.14426	-0.787698	0.666304	-0.127119	80.9966	83.6998	86.1236	0.645004	0.033642	0.041073	0.280281	4.19342	5.24543	6.4967	18.7284	17.9806	12.5624	1379.66	-1.00764	0.54347	0.03108	0.57877	1.22435	0.19482	0.10385	4.15265
L080	B	3	8	0.233077	0.161538	0	0.226923	0.392308	0.384615	0.275207	34.8462	0	1.24154	-1.19448	-0.772723	1.23691	0.0779042	2.55396	-0.104974	72.3052	85.4799	90.0891	0.60542	0.136699	0.062352	0.195529	7.28622	8.36874	8.82146	16.8953	14.4437	14.2061	1359.32	-1.10406	1.26992	2.0513	-0.45321	1.80745	0.98808	0.50381	1.57106
L081	B	3	5	0.121	0.32	0	0.113	0.19	0.23	0.213756	65.8	0	0.268999	-0.240749	-0.772723	0.207774	-1.20265	0.292524	-0.541053	76.4087	79.412	81.4808	0.605705	0.041675	0.028795	0.323825	4.83744	5.8175	6.54172	17.599	16.6906	13.8108	1381.93	-0.996879	0.20364	0.07634	0.42041	-0.14425	0.62428	0.12611	0.5433
